# Supplementary material for: Taxonomic reassessment and rejection of the spider family Fonteferreidae Wunderlich, 2023 (Araneae)
Source: Zookeys. 2026 Apr 27;1278:95–109. doi: 10.3897/zookeys.1278.181771 (PMC13139863; doi:10.3897/zookeys.1278.181771)
Supplement: XML Treatment for Fonteferrea minutissima [file zookeys.1278.181771-treatment1.xml]

<!DOCTYPE tp:taxon-treatment
  PUBLIC "-//TaxonX//DTD Taxonomic Treatment Publishing DTD v0 20100105//EN" "tax-treatment-NSO.dtd">
<tp:taxon-treatment xmlns:tp="http://www.plazi.org/taxpub"><tp:treatment-meta><kwd-group><label>Taxon classification</label><kwd>
              <named-content content-type="kingdom">Animalia</named-content>
            </kwd><kwd>
              <named-content content-type="order">Araneae</named-content>
            </kwd><kwd>
              <named-content content-type="family">Fonteferreidae</named-content>
            </kwd></kwd-group><mixed-citation publication-type="journal"><person-group><name><surname>Lopardo</surname><given-names>Lara</given-names></name><name><surname>Dupérré</surname><given-names>Nadine</given-names></name><name><surname>Hormiga</surname><given-names>Gustavo</given-names></name><name><surname>Michalik</surname><given-names>Peter</given-names></name></person-group><article-title>Taxonomic reassessment and rejection of the spider family <tp:taxon-name><tp:taxon-name-part taxon-name-part-type="family" reg="Fonteferreidae">Fonteferreidae</tp:taxon-name-part></tp:taxon-name> Wunderlich, 2023 (<tp:taxon-name><tp:taxon-name-part taxon-name-part-type="order" reg="Araneae">Araneae</tp:taxon-name-part></tp:taxon-name>)</article-title><source>Zookeys</source><day>27</day><month>04</month><year>2026</year><volume>1278</volume><fpage>95</fpage><lpage>109</lpage><pub-id pub-id-type="doi">10.3897/zookeys.1278.181771</pub-id></mixed-citation></tp:treatment-meta><tp:nomenclature><tp:taxon-name><object-id xmlns:xlink="http://www.w3.org/1999/xlink" content-type="arpha" xlink:type="simple">F8F0D24F-5B09-5D63-A87A-499F5A19B7F0</object-id>
                		<tp:taxon-name-part taxon-name-part-type="genus" reg="Fonteferrea">Fonteferrea</tp:taxon-name-part> <tp:taxon-name-part taxon-name-part-type="species" reg="minutissima">minutissima</tp:taxon-name-part>
                	</tp:taxon-name><tp:taxon-authority>Wunderlich, 2023</tp:taxon-authority><xref ref-type="fig" rid="F1">Figs 1</xref><xref ref-type="fig" rid="F1">, 2</xref><xref ref-type="fig" rid="F1">, 3</xref><xref ref-type="fig" rid="F1">, 4</xref><xref ref-type="fig" rid="F2">, 5</xref><xref ref-type="fig" rid="F2">, 6</xref><xref ref-type="fig" rid="F3">, 7</xref><xref ref-type="fig" rid="F4">, 8</xref><xref ref-type="fig" rid="F4">, 9</xref><xref ref-type="fig" rid="F5">, 10</xref><xref ref-type="fig" rid="F5">, 11</xref><xref ref-type="fig" rid="F5">, 12</xref><xref ref-type="fig" rid="F5">, 13</xref><xref ref-type="fig" rid="F6">, 14</xref><xref ref-type="fig" rid="F6">, 15</xref><xref ref-type="fig" rid="F6">, 16</xref></tp:nomenclature><tp:treatment-sec sec-type="Material examined"><title>Material examined.</title><p><bold><italic>Holotype</italic></bold>: Portugal • ♂; N of Sao Bras de Alportel, <tp:taxon-name><tp:taxon-name-part taxon-name-part-type="genus" reg="Fonteferrea">Fonteferrea</tp:taxon-name-part></tp:taxon-name>; J. Wunderlich leg.; R244/CJW; <named-content xmlns:xlink="http://www.w3.org/1999/xlink" content-type="dwc:institutional_code" xlink:title="Zoologisches Museum Hamburg" xlink:href="https://scientific-collections.gbif.org/institution/773a0d99-3ea8-4a8b-9191-accbdb47b4d3" xlink:type="simple">ZMH</named-content>-ARA-A00020712.</p></tp:treatment-sec><tp:treatment-sec sec-type="Description"><title>Description.</title><p><bold><italic>Palp</italic></bold>. High-resolution light microscopy and images (Figs <xref ref-type="fig" rid="F1">1–3</xref>, <xref ref-type="fig" rid="F2">5</xref>–<xref ref-type="fig" rid="F4">9</xref>) confirm that the palp of the holotype of <italic><tp:taxon-name><tp:taxon-name-part taxon-name-part-type="genus" reg="Fonteferrea">F.</tp:taxon-name-part> <tp:taxon-name-part taxon-name-part-type="species" reg="minutissima">minutissima</tp:taxon-name-part></tp:taxon-name></italic> is not “simple,” as originally described, but rather undeveloped and lacking external reproductive structures, features consistent with a subadult male. The undeveloped palp is covered in setae and exhibits internal components characteristic of a developing male palp (Fig. <xref ref-type="fig" rid="F3">7</xref>; see <xref ref-type="bibr" rid="B17">Quade et al. 2019</xref>). These internal structures are visible only under backlight illumination using a compound microscope. In contrast, under stereomicroscopy, the palp appears completely transparent and no structures are discernible, again consistent with observations of subadult males.</p><p>Consistent with its subadult stage, the palp of <italic><tp:taxon-name><tp:taxon-name-part taxon-name-part-type="genus" reg="Fonteferrea">F.</tp:taxon-name-part> <tp:taxon-name-part taxon-name-part-type="species" reg="minutissima">minutissima</tp:taxon-name-part></tp:taxon-name></italic> lacks an embolus or any other external reproductive structures. Habitus images taken prior to dissection show no evidence of a sclerotized palpal structure (e.g. an embolus; Figs <xref ref-type="fig" rid="F1">1–3</xref>, <xref ref-type="fig" rid="F2">5</xref>, <xref ref-type="fig" rid="F2">6</xref>). The palp, otherwise undamaged, is covered only with setae and shows no indication of a break point or a missing embolus.</p><p><bold><italic>Somatic morphology</italic></bold>. Due to its extremely small size, the somatic morphology of the holotype is difficult to discern, even under high-resolution microscopy and <abbrev xmlns:xlink="http://www.w3.org/1999/xlink" xlink:title="scanning electron microscopy" xlink:type="simple">SEM</abbrev>. As the male palpal features are not available since the specimen is a subadult (see above), a thorough evaluation of the somatic morphological traits is essential to assess the taxonomic status of <tp:taxon-name><tp:taxon-name-part taxon-name-part-type="family" reg="Fonteferreidae">Fonteferreidae</tp:taxon-name-part></tp:taxon-name> as a distinct family (features described by <xref ref-type="bibr" rid="B23">Wunderlich 2023</xref> in italics):</p><fig id="F1" position="float" orientation="portrait"><object-id xmlns:xlink="http://www.w3.org/1999/xlink" content-type="doi" xlink:type="simple">10.3897/zookeys.1278.181771.figures1-4</object-id><object-id xmlns:xlink="http://www.w3.org/1999/xlink" content-type="arpha" xlink:type="simple">89665B52-94CE-5798-B546-661B8619C362</object-id><label>Figures 1–4.</label><caption><p><italic><tp:taxon-name><tp:taxon-name-part taxon-name-part-type="genus" reg="Fonteferrea">Fonteferrea</tp:taxon-name-part> <tp:taxon-name-part taxon-name-part-type="species" reg="minutissima">minutissima</tp:taxon-name-part></tp:taxon-name></italic> Wunderlich, 2023. Holotype (<named-content xmlns:xlink="http://www.w3.org/1999/xlink" content-type="dwc:institutional_code" xlink:title="Zoologisches Museum Hamburg" xlink:href="https://scientific-collections.gbif.org/institution/773a0d99-3ea8-4a8b-9191-accbdb47b4d3" xlink:type="simple">ZMH</named-content>-ARA-A00020712). <bold>1</bold>. Habitus; <bold>2</bold>. Ventral view; <bold>3</bold>. Frontal view; <bold>4</bold>. Posterior view. Scale bars: 1 mm.</p></caption><graphic xmlns:xlink="http://www.w3.org/1999/xlink" xlink:href="zookeys-1278-095_article-181771__-g001.jpg" id="oo_1610884.jpg" position="float" orientation="portrait" xlink:type="simple"><uri content-type="original_file" xlink:type="simple">https://binary.pensoft.net/fig/1610884</uri></graphic></fig><p><bold><italic>Raised prosoma</italic></bold>. The prosoma is not conspicuously elevated (Figs <xref ref-type="fig" rid="F1">3</xref>, <xref ref-type="fig" rid="F2">5</xref>, <xref ref-type="fig" rid="F2">6</xref>).</p><p><bold><italic>Short clypeus</italic></bold>. The clypeus is short (i.e. the anterior median eyes are relatively close to the clypeal margin; Fig. <xref ref-type="fig" rid="F5">10</xref>).</p><p><bold><italic>Opisthosoma quite high, higher than long</italic></bold>. This feature refers to the relative position of the pedicel and the resulting orientation of the abdomen, in which the spinnerets are directed ventrally (Figs <xref ref-type="fig" rid="F1">4</xref>, <xref ref-type="fig" rid="F2">6</xref>).</p><p><bold><italic>Eight eyes</italic></bold>. This is a symplesiomorphy in spiders.</p><fig id="F2" position="float" orientation="portrait"><object-id xmlns:xlink="http://www.w3.org/1999/xlink" content-type="doi" xlink:type="simple">10.3897/zookeys.1278.181771.figures5-6</object-id><object-id xmlns:xlink="http://www.w3.org/1999/xlink" content-type="arpha" xlink:type="simple">68FE3010-DB00-5077-93BE-2538F0DB15D0</object-id><label>Figures 5, 6.</label><caption><p><italic><tp:taxon-name><tp:taxon-name-part taxon-name-part-type="genus" reg="Fonteferrea">Fonteferrea</tp:taxon-name-part> <tp:taxon-name-part taxon-name-part-type="species" reg="minutissima">minutissima</tp:taxon-name-part></tp:taxon-name></italic> Wunderlich, 2023. Holotype (<named-content xmlns:xlink="http://www.w3.org/1999/xlink" content-type="dwc:institutional_code" xlink:title="Zoologisches Museum Hamburg" xlink:href="https://scientific-collections.gbif.org/institution/773a0d99-3ea8-4a8b-9191-accbdb47b4d3" xlink:type="simple">ZMH</named-content>-ARA-A00020712). <bold>5</bold>. Fronto-lateral view; <bold>6</bold>. Lateral view. Scale bars: 1 mm.</p></caption><graphic xmlns:xlink="http://www.w3.org/1999/xlink" xlink:href="zookeys-1278-095_article-181771__-g002.jpg" id="oo_1610885.jpg" position="float" orientation="portrait" xlink:type="simple"><uri content-type="original_file" xlink:type="simple">https://binary.pensoft.net/fig/1610885</uri></graphic></fig><p><bold><italic>Bristles on legs</italic></bold>. Such “bristles” (macrosetae) are present across all legs and on the abdomen.</p><p><bold><italic>Legs distinctly annulated</italic></bold>. The legs exhibit an annulated coloration pattern (e.g. Fig. <xref ref-type="fig" rid="F2">5</xref>).</p><p><bold><italic>Body length</italic></bold> 0.75 mm. Our measurements indicate a body length of 0.81 mm.</p><p>In addition to the allegedly diagnostic characters mentioned above, several other features were proposed in support of <tp:taxon-name><tp:taxon-name-part taxon-name-part-type="family" reg="Fonteferreidae">Fonteferreidae</tp:taxon-name-part></tp:taxon-name>, mainly to justify its exclusion from closely related families (<xref ref-type="bibr" rid="B23">Wunderlich 2023</xref>). Among these features, we confirm the absence of sternal pits, clasping spines, cheliceral stridulatory organs, a constriction between tarsi and metatarsi, and a cheliceral keel. The remaining diagnostic features, including the absence of lateral tibial bristles, the absence of long trichobothria on femora and tibiae III–IV, and the absence of a tarsal comb on leg IV, could not be evaluated due to the minute size of the specimen, the use of a non-destructive <abbrev xmlns:xlink="http://www.w3.org/1999/xlink" xlink:title="scanning electron microscopy" xlink:type="simple">SEM</abbrev> protocol (without metal coating), and the presence of debris in the specimen obscuring morphological structures.</p><fig id="F3" position="float" orientation="portrait"><object-id xmlns:xlink="http://www.w3.org/1999/xlink" content-type="doi" xlink:type="simple">10.3897/zookeys.1278.181771.figure7</object-id><object-id xmlns:xlink="http://www.w3.org/1999/xlink" content-type="arpha" xlink:type="simple">A7FE230A-9B7B-51B0-A464-C58B97639F85</object-id><label>Figure 7.</label><caption><p><italic><tp:taxon-name><tp:taxon-name-part taxon-name-part-type="genus" reg="Fonteferrea">Fonteferrea</tp:taxon-name-part> <tp:taxon-name-part taxon-name-part-type="species" reg="minutissima">minutissima</tp:taxon-name-part></tp:taxon-name></italic> Wunderlich, 2023. Holotype (<named-content xmlns:xlink="http://www.w3.org/1999/xlink" content-type="dwc:institutional_code" xlink:title="Zoologisches Museum Hamburg" xlink:href="https://scientific-collections.gbif.org/institution/773a0d99-3ea8-4a8b-9191-accbdb47b4d3" xlink:type="simple">ZMH</named-content>-ARA-A00020712), dissected left bulb, depicted under two different focal planes. Scale bar: 0.5 mm.</p></caption><graphic xmlns:xlink="http://www.w3.org/1999/xlink" xlink:href="zookeys-1278-095_article-181771__-g003.jpg" id="oo_1610886.jpg" position="float" orientation="portrait" xlink:type="simple"><uri content-type="original_file" xlink:type="simple">https://binary.pensoft.net/fig/1610886</uri></graphic></fig><fig id="F4" position="float" orientation="portrait"><object-id xmlns:xlink="http://www.w3.org/1999/xlink" content-type="doi" xlink:type="simple">10.3897/zookeys.1278.181771.figures8-9</object-id><object-id xmlns:xlink="http://www.w3.org/1999/xlink" content-type="arpha" xlink:type="simple">C5694F9E-BDB2-50BB-AED6-DC153372A625</object-id><label>Figures 8, 9.</label><caption><p><italic><tp:taxon-name><tp:taxon-name-part taxon-name-part-type="genus" reg="Fonteferrea">Fonteferrea</tp:taxon-name-part> <tp:taxon-name-part taxon-name-part-type="species" reg="minutissima">minutissima</tp:taxon-name-part></tp:taxon-name></italic> Wunderlich, 2023. Holotype (<named-content xmlns:xlink="http://www.w3.org/1999/xlink" content-type="dwc:institutional_code" xlink:title="Zoologisches Museum Hamburg" xlink:href="https://scientific-collections.gbif.org/institution/773a0d99-3ea8-4a8b-9191-accbdb47b4d3" xlink:type="simple">ZMH</named-content>-ARA-A00020712), left bulb. <bold>8</bold>. Dorsal view. <bold>9</bold>. Lateral view. Scale bars: 100 mm.</p></caption><graphic xmlns:xlink="http://www.w3.org/1999/xlink" xlink:href="zookeys-1278-095_article-181771__-g004.jpg" id="oo_1610887.jpg" position="float" orientation="portrait" xlink:type="simple"><uri content-type="original_file" xlink:type="simple">https://binary.pensoft.net/fig/1610887</uri></graphic></fig></tp:treatment-sec><tp:treatment-sec><!--Section generated to contain objects referenced in tp:taxon-treatment.--><fig id="F5" position="float" orientation="portrait"><object-id xmlns:xlink="http://www.w3.org/1999/xlink" content-type="doi" xlink:type="simple">10.3897/zookeys.1278.181771.figures10-13</object-id><object-id xmlns:xlink="http://www.w3.org/1999/xlink" content-type="arpha" xlink:type="simple">8095AFA7-EB71-582B-B591-CC905173CF82</object-id><label>Figures 10–13.</label><caption><p><italic><tp:taxon-name><tp:taxon-name-part taxon-name-part-type="genus" reg="Fonteferrea">Fonteferrea</tp:taxon-name-part> <tp:taxon-name-part taxon-name-part-type="species" reg="minutissima">minutissima</tp:taxon-name-part></tp:taxon-name></italic> Wunderlich, 2023. Holotype (<named-content xmlns:xlink="http://www.w3.org/1999/xlink" content-type="dwc:institutional_code" xlink:title="Zoologisches Museum Hamburg" xlink:href="https://scientific-collections.gbif.org/institution/773a0d99-3ea8-4a8b-9191-accbdb47b4d3" xlink:type="simple">ZMH</named-content>-ARA-A00020712). <bold>10</bold>. Carapace, frontal view; <bold>11</bold>. Carapace, dorsal view; <bold>12</bold>. Habitus, dorsal view; <bold>13</bold>. Spinnerets. Scale bars: 200 mm (<bold>10, 12</bold>); 100 μm (<bold>11</bold>), 40 mm (<bold>13</bold>).</p></caption><graphic xmlns:xlink="http://www.w3.org/1999/xlink" xlink:href="zookeys-1278-095_article-181771__-g005.jpg" id="oo_1610888.jpg" position="float" orientation="portrait" xlink:type="simple"><uri content-type="original_file" xlink:type="simple">https://binary.pensoft.net/fig/1610888</uri></graphic></fig><fig id="F6" position="float" orientation="portrait"><object-id xmlns:xlink="http://www.w3.org/1999/xlink" content-type="doi" xlink:type="simple">10.3897/zookeys.1278.181771.figures14-16</object-id><object-id xmlns:xlink="http://www.w3.org/1999/xlink" content-type="arpha" xlink:type="simple">9BA213CE-A1EA-59FC-954D-2C5464186822</object-id><label>Figures 14–16.</label><caption><p><italic><tp:taxon-name><tp:taxon-name-part taxon-name-part-type="genus" reg="Fonteferrea">Fonteferrea</tp:taxon-name-part> <tp:taxon-name-part taxon-name-part-type="species" reg="minutissima">minutissima</tp:taxon-name-part></tp:taxon-name></italic> Wunderlich, 2023. Holotype (<named-content xmlns:xlink="http://www.w3.org/1999/xlink" content-type="dwc:institutional_code" xlink:title="Zoologisches Museum Hamburg" xlink:href="https://scientific-collections.gbif.org/institution/773a0d99-3ea8-4a8b-9191-accbdb47b4d3" xlink:type="simple">ZMH</named-content>-ARA-A00020712). <bold>14</bold>. Chelicerae, posterior view; <bold>15</bold>. Labium and anterior sternum, ventral view; <bold>16</bold>. Sternum, ventral view. Scale bars: 50 mm (<bold>14</bold>), 100 mm (<bold>15, 16</bold>).</p></caption><graphic xmlns:xlink="http://www.w3.org/1999/xlink" xlink:href="zookeys-1278-095_article-181771__-g006.jpg" id="oo_1610889.jpg" position="float" orientation="portrait" xlink:type="simple"><uri content-type="original_file" xlink:type="simple">https://binary.pensoft.net/fig/1610889</uri></graphic></fig></tp:treatment-sec><ref-list><ref id="B17"><mixed-citation xmlns:xlink="http://www.w3.org/1999/xlink" xlink:type="simple">Quade FSC, Holtzheimer J, Frohn J, Töpperwien M, Salditt T, Prpic N-M (2019) Formation and development of the male copulatory organ in the spider <italic><tp:taxon-name><tp:taxon-name-part taxon-name-part-type="genus">Parasteatoda</tp:taxon-name-part> <tp:taxon-name-part taxon-name-part-type="species">tepidariorum</tp:taxon-name-part></tp:taxon-name></italic> involves a metamorphosis-like process. Scientific Reports 9: 6945. <ext-link xlink:href="10.1038/s41598-019-43192-9" ext-link-type="doi" xlink:type="simple">https://doi.org/10.1038/s41598-019-43192-9</ext-link></mixed-citation></ref><ref id="B23"><mixed-citation xmlns:xlink="http://www.w3.org/1999/xlink" xlink:type="simple">Wunderlich J (2023) Contribution to the spider (<tp:taxon-name><tp:taxon-name-part taxon-name-part-type="order">Araneida</tp:taxon-name-part></tp:taxon-name>) fauna of the Algarve, Portugal, with notes on the phylogeny of the superfamily <tp:taxon-name><tp:taxon-name-part taxon-name-part-type="superfamily">Araneoidea</tp:taxon-name-part></tp:taxon-name> and the description of the new araneoid family <tp:taxon-name><tp:taxon-name-part taxon-name-part-type="family">Fonteferridae</tp:taxon-name-part></tp:taxon-name>. Beiträge zur Araneologie 16: 4–112, 231–233.</mixed-citation></ref></ref-list></tp:taxon-treatment>
