# Supplementary material for: Taxonomic reassessment and rejection of the spider family Fonteferreidae Wunderlich, 2023 (Araneae)
Source: Zookeys. 2026 Apr 27;1278:95–109. doi: 10.3897/zookeys.1278.181771 (PMC13139863; doi:10.3897/zookeys.1278.181771)
Supplement: XML Treatment for Enoplognatha minuscula [file zookeys.1278.181771-treatment2.xml]

<!DOCTYPE tp:taxon-treatment
  PUBLIC "-//TaxonX//DTD Taxonomic Treatment Publishing DTD v0 20100105//EN" "tax-treatment-NSO.dtd">
<tp:taxon-treatment xmlns:tp="http://www.plazi.org/taxpub"><tp:treatment-meta><kwd-group><label>Taxon classification</label><kwd>
              <named-content content-type="kingdom">Animalia</named-content>
            </kwd><kwd>
              <named-content content-type="order">Araneae</named-content>
            </kwd><kwd>
              <named-content content-type="family">Theridiidae</named-content>
            </kwd></kwd-group><mixed-citation publication-type="journal"><person-group><name><surname>Lopardo</surname><given-names>Lara</given-names></name><name><surname>Dupérré</surname><given-names>Nadine</given-names></name><name><surname>Hormiga</surname><given-names>Gustavo</given-names></name><name><surname>Michalik</surname><given-names>Peter</given-names></name></person-group><article-title>Taxonomic reassessment and rejection of the spider family <tp:taxon-name><tp:taxon-name-part taxon-name-part-type="family" reg="Fonteferreidae">Fonteferreidae</tp:taxon-name-part></tp:taxon-name> Wunderlich, 2023 (<tp:taxon-name><tp:taxon-name-part taxon-name-part-type="order" reg="Araneae">Araneae</tp:taxon-name-part></tp:taxon-name>)</article-title><source>Zookeys</source><day>27</day><month>04</month><year>2026</year><volume>1278</volume><fpage>95</fpage><lpage>109</lpage><pub-id pub-id-type="doi">10.3897/zookeys.1278.181771</pub-id></mixed-citation></tp:treatment-meta><tp:nomenclature><tp:taxon-name><object-id xmlns:xlink="http://www.w3.org/1999/xlink" content-type="arpha" xlink:type="simple">F02CA4CB-0B0F-5C5C-B137-C22D4E1F4931</object-id>
                		<tp:taxon-name-part taxon-name-part-type="genus" reg="Enoplognatha">Enoplognatha</tp:taxon-name-part> <tp:taxon-name-part taxon-name-part-type="species" reg="minuscula">minuscula</tp:taxon-name-part>
                	</tp:taxon-name><tp:taxon-authority>Wunderlich, 2023</tp:taxon-authority><xref ref-type="fig" rid="F7">Figs 17</xref><xref ref-type="fig" rid="F7">, 18</xref></tp:nomenclature><tp:treatment-sec sec-type="Material examined"><title>Material examined.</title><p><bold><italic>Holotype</italic></bold>: Portugal • ♂; J. Wunderlich leg.; R224/CJW; <named-content xmlns:xlink="http://www.w3.org/1999/xlink" content-type="dwc:institutional_code" xlink:title="Zoologisches Museum Hamburg" xlink:href="https://scientific-collections.gbif.org/institution/773a0d99-3ea8-4a8b-9191-accbdb47b4d3" xlink:type="simple">ZMH</named-content>-ARA-A00020713.</p></tp:treatment-sec><tp:treatment-sec sec-type="Description"><title>Description.</title><p><bold><italic>Palp</italic></bold>. Our <abbrev xmlns:xlink="http://www.w3.org/1999/xlink" xlink:title="scanning electron microscopy" xlink:type="simple">SEM</abbrev> images of the holotype palp (Figs <xref ref-type="fig" rid="F7">17</xref>, <xref ref-type="fig" rid="F7">18</xref>) clearly show that the setae in question originate from the cymbium, not from the subtegulum or tegulum.</p><fig id="F5" position="float" orientation="portrait"><object-id xmlns:xlink="http://www.w3.org/1999/xlink" content-type="doi" xlink:type="simple">10.3897/zookeys.1278.181771.figures10-13</object-id><object-id xmlns:xlink="http://www.w3.org/1999/xlink" content-type="arpha" xlink:type="simple">8095AFA7-EB71-582B-B591-CC905173CF82</object-id><label>Figures 10–13.</label><caption><p><italic><tp:taxon-name><tp:taxon-name-part taxon-name-part-type="genus" reg="Fonteferrea">Fonteferrea</tp:taxon-name-part> <tp:taxon-name-part taxon-name-part-type="species" reg="minutissima">minutissima</tp:taxon-name-part></tp:taxon-name></italic> Wunderlich, 2023. Holotype (<named-content xmlns:xlink="http://www.w3.org/1999/xlink" content-type="dwc:institutional_code" xlink:title="Zoologisches Museum Hamburg" xlink:href="https://scientific-collections.gbif.org/institution/773a0d99-3ea8-4a8b-9191-accbdb47b4d3" xlink:type="simple">ZMH</named-content>-ARA-A00020712). <bold>10</bold>. Carapace, frontal view; <bold>11</bold>. Carapace, dorsal view; <bold>12</bold>. Habitus, dorsal view; <bold>13</bold>. Spinnerets. Scale bars: 200 mm (<bold>10, 12</bold>); 100 μm (<bold>11</bold>), 40 mm (<bold>13</bold>).</p></caption><graphic xmlns:xlink="http://www.w3.org/1999/xlink" xlink:href="zookeys-1278-095_article-181771__-g005.jpg" id="oo_1610888.jpg" position="float" orientation="portrait" xlink:type="simple"><uri content-type="original_file" xlink:type="simple">https://binary.pensoft.net/fig/1610888</uri></graphic></fig></tp:treatment-sec><tp:treatment-sec><!--Section generated to contain objects referenced in tp:taxon-treatment.--><fig id="F7" position="float" orientation="portrait"><object-id xmlns:xlink="http://www.w3.org/1999/xlink" content-type="doi" xlink:type="simple">10.3897/zookeys.1278.181771.figures17-18</object-id><object-id xmlns:xlink="http://www.w3.org/1999/xlink" content-type="arpha" xlink:type="simple">946D4627-7EEE-55C6-87F8-2C6E0E04CD5D</object-id><label>Figures 17, 18.</label><caption><p><italic><tp:taxon-name><tp:taxon-name-part taxon-name-part-type="genus" reg="Enoplognatha">Enoplognatha</tp:taxon-name-part> <tp:taxon-name-part taxon-name-part-type="species" reg="minuscula">minuscula</tp:taxon-name-part></tp:taxon-name></italic> Wunderlich, 2023. Holotype male (<named-content xmlns:xlink="http://www.w3.org/1999/xlink" content-type="dwc:institutional_code" xlink:title="Zoologisches Museum Hamburg" xlink:href="https://scientific-collections.gbif.org/institution/773a0d99-3ea8-4a8b-9191-accbdb47b4d3" xlink:type="simple">ZMH</named-content>-ARA-A00020713). <bold>17</bold>. Palp, retrolateral view; <bold>18</bold>. Detail of palp, retrolateral view. Scale bars: 100 mm (<bold>17</bold>); 200 mm (<bold>18</bold>).</p></caption><graphic xmlns:xlink="http://www.w3.org/1999/xlink" xlink:href="zookeys-1278-095_article-181771__-g007.jpg" id="oo_1610890.jpg" position="float" orientation="portrait" xlink:type="simple"><uri content-type="original_file" xlink:type="simple">https://binary.pensoft.net/fig/1610890</uri></graphic></fig></tp:treatment-sec></tp:taxon-treatment>
